# Supplementary material for: Comparison of Conservative Interventions for Proximal Hamstring Tendinopathy: A Systematic Review and Recommendations for Rehabilitation
Source: Sports (Basel). 2023 Feb 24;11(3):53. doi: 10.3390/sports11030053 (PMC10053564; doi:10.3390/sports11030053)
Supplement: Supplementary file 1 [file sports-11-00053-s001.zip]

Archive with 1 entries (1 files):
- sports-2108496-supplementary.pdf
